# Supplementary material for: The Satiating Effect of Extruded Plant Protein Compared with Native Plant and Meat Protein in a Ragú “Bolognaise” Meal: A Randomized Cross-Over Study
Source: Nutrients. 2024 Oct 8;16(19):3407. doi: 10.3390/nu16193407 (PMC11479086; doi:10.3390/nu16193407)
Supplement: Supplementary file 1 [file nutrients-16-03407-s001.zip]

Archive with 1 entries (1 files):
- nutrients-3213645-supplementary.pdf
